# Supplementary material for: In vivo efficacy and safety of artemether–lumefantrine and amodiaquine–artesunate for uncomplicated Plasmodium falciparum malaria in Mozambique, 2018
Source: Malar J. 2021 Oct 2;20:390. doi: 10.1186/s12936-021-03922-9 (PMC8487544; doi:10.1186/s12936-021-03922-9)
Supplement: Supplementary file 1 — Additional file 1: Table S1. Observed fragment lengths of neutral microsatellite loci from paired Day 0 (D0) and Day of Failure samples (D7, D14, D21, etc.) from a therapeutic efficacy study in Mozambique, 2018. [file 12936_2021_3922_MOESM1_ESM.xlsx]

## Sheet: Microsatellite Results
	Chromosome	2			3			6					4					12					10			6
	Tandem Repeats	AT			TA			ATT					ATT					TAA					TAA			AAT
	Marker Name	313 C2			383 C3			TA1					POLYA					PFPK2					2490			TA109
	Samples ID from Mozambique	Allele#1	Allele#2	Allele #3	Allele#1	Allele#2	Allele#3	Allele#1	Allele#2	Allele#3	Allele#4	Allele#5	Allele#1	Allele#2	Allele#3	Allele#4	Allele#5	Allele#1	Allele#2	Allele#3	Allele#4	Allele#5	Allele#1	Allele#2	Allele#3	Allele#1	Allele#2	Allele#3	Allele#4	Allele#5	Allele#6	Probability of recrudescence	Algorithm Call
	Paired samples (D0+DF) from Mopeia
1	MEIA415D0_AL_MOZTES2019	230			123			174					156					174	183				81			166	187					0	Reinfection
2	MEIA415D28_AL_MOZTES2019	254			143			183					159					162					72			148
3	MEIA423D0_AL_MOZTES2019	248	252		123			162	174				117					177	186				72	84		175						0.00403226	Reinfection
4	MEIA423D21_AL_MOZTES2019	230	252		123	133		183					153	162				174	192				81	84		172	184
5	MEIA428D0_AL_MOZTES2019	252			145			162	171				159					159					78			154	163					0.614247	Recrudescence
6	MEIA428D21_AL_MOZTES2019	226	230		135	145		162					153					165	189				81			175
7	MEIA430D0_AL_MOZTES2019	230			125			177					138					171					81			172						0	Reinfection
8	MEIA430D21_AL_MOZTES2019	248			125	137		144					153	165				165	189				72			163	190
9	MEIA431D0_AL_MOZTES2019	224			139			159	168				153					168	186				72	81		163	172	175				0.438172	Reinfection
10	MEIA431D28_AL_MOZTES2019	222	244		125	141		174					141	144	180			165	177	186			78	81		163	172	175
11	MEIA443D0_AL_MOZTES2019	248			137			174					153					186					81			172	175					0.301075	Reinfection
12	MEIA443D28_AL_MOZTES2019	222			125	135		162	171				132	159	165	171	174	159	162	186			78	81		175	178
13	MEIA444D0_AL_MOZTES2019	226	232		165			171					144					186					78			163						0.395161	Reinfection
14	MEIA444D14_AL_MOZTES2019	224	240		123			168	177				159					168	180	186			78	81		157	163	172
15	MEIA447D0_AL_MOZTES2019	226			123			186					165					159					81			178						0	Reinfection
16	MEIA447D21_AL_MOZTES2019	250			125	145		165					144					171	189				81			172
17	MEIA456D0_AL_MOZTES2019	264			123			192					189					189					78			151	163					0.75	Recrudescence
18	MEIA456D28_AL_MOZTES2019	264			169			135					159					162					72			163	172
19	MEIA458D0_AL_MOZTES2019	222	234		125	141		168					159	177				162	192				72	78		160	172	175				0	Reinfection
20	MEIA458D21_AL_MOZTES2019	250			125			159					156					168					81			166
21	MEIA462D0_AL_MOZTES2019	250			137			168					165					159					90			160						0	Reinfection
22	MEIA462D21_AL_MOZTES2019	236			125			174					129					162	183				81			160	202
23	MEIA465D0_AL_MOZTES2019	230			123			177					159					168					78			175	187					0.375	Reinfection
24	MEIA465D7_AL_MOZTES2019	228	264		123			132	168	171			144	153	156	165		159	165	168	192		78	81		160	175
25	MEIA466D0_AL_MOZTES2019	264			123			192					156	183				183					72			175						0.271505	Reinfection
26	MEIA466D21_AL_MOZTES2019	228	234		123	139		168	180				156					171	174				78	81		160	175
27	MEIA470D0_AL_MOZTES2019	234			143			162	177				144	156				159	180				81			163	166	175				0	Reinfection
28	MEIA470D21_AL_MOZTES2019	234	240		123			165	174				159	168				168	171				72	78		172	187
29	MEIA472D0_AL_MOZTES2019	222			123	145		162	174				138					162	171				78	81		160	163					0.00403226	Reinfection
30	MEIA472D28_AL_MOZTES2019	222			123	151		135	159	168			162					162	174				78	81		163	172	175
31	MEIA473D0_AL_MOZTES2019	246			141			174	192				153	165				171	174				72	78	81	166	172					0.270161	Reinfection
32	MEIA473D21_AL_MOZTES2019	218	222		125	159		174					144					186					78			151	160
33	MEIA481D0_AL_MOZTES2019	240	254		137			159	168	174			162					162	168				81			151	160					0	Reinfection
34	MEIA481D21_AL_MOZTES2019	212	222		123			162	186				144					159	168				72	81		160	184
35	MEIA483D0_AL_MOZTES2019	234			171			174					135					168					81			172						0.00672043	Reinfection
36	MEIA483D21_AL_MOZTES2019	212	222	232	123	137		162	168	171	174	177	132	153	156	171		165	171	183			78	81	84	160	172	175	178
37	MEIA484D0_AL_MOZTES2019	252			123			N/A					165					165					72			151	160					0	Reinfection
38	MEIA484D21_AL_MOZTES2019	228			123			135	177	186			135	153	165			156	159	162			78	81		169	175	184
39	MEIA490D0_AL_MOZTES2019	256			137			174					156					168					90			160	172					1	Recrudescence
40	MEIA490D14_AL_MOZTES2019	256			137			174					156					168					90			172
41	MEIA533D0_ASAQ_MOZTES2019	222			123	139		168	171				144	153	168			165	168	186			72	81	84	163	175					0.00134409	Reinfection
42	MEIA533D28_ASAQ_MOZTES2019	220			129	141		171					168	174	186			162	171	192			78	81		163	187
43	MEIA568D0_ASAQ_MOZTES2019	244			155			174					150					183					81			178						1	Recrudescence
44	MEIA568D7_ASAQ_MOZTES2019	244			155			174					150					183					81			178
	Paired Samples (D0+DF) from Montepuez
45	MEMP005D0_AL_MOZTES2019	220			123			162	171	177			123	144				159	165	180	198		78	81		160	175	223				0.11828	Reinfection
46	MEMP005D21_AL_MOZTES2019	256			123			162					156					162					78			160
47	MEMP075D0_AL_MOZTES2019	218			141			171	174	180			165	171	174			180	186				72	81		163	172	178				0.263441	Reinfection
48	MEMP075D28_AL_MOZTES2019	212	222		125	153		135	168	177	180		159	162				159	162	168	174	189	72	81		163	175	178
49	MEMP084D0_AL_MOZTES2019	216	226		123			132	177				171					165	171				81			172	175					0.00268817	Reinfection
50	MEMP084D28_AL_MOZTES2019	244	262		125			165	174				147					168	186	189			72	75	81	163	184
	Paired Samples (D0+DF) from Massinga
51	MEGA603D0_AL_MOZTES2019	234			139			174					150					162					78			175						0	Reinfection
52	MEGA603D28_AL_MOZTES2019	244			141	149		168	174				144	159				165	171				72	81		160	199
53	MEGA605D0_AL_MOZTES2019	218			137			174					153					171					81			175						0	Reinfection
54	MEGA605D28_AL_MOZTES2019	222			123	141		168					138	180				180					78	81		178	184
55	MEGA607D0_AL_MOZTES2019	222			123			156	180				156	180				177	201				72	84		172	175					0	Reinfection
56	MEGA607D21_AL_MOZTES2019	234	246		123			162	168				138	153				162	165				81			163	175	181
57	MEGA610D0_AL_MOZTES2019	232			123			165	171				138					141	180				81			163	172					0.981183	Recrudescence
58	MEGA610D28_AL_MOZTES2019	252			123			171					138	159				180					72			160	172
59	MEGA620D0_AL_MOZTES2019	248			123	131		168	171				138	165				162					72	78	84	160	172					0	Reinfection
60	MEGA620D21_AL_MOZTES2019	224			169			168					153					162					72			163
61	MEGA625D0_AL_MOZTES2019	228			131			168					156	162				165	180	192			72	81		163	172	175				0.272849	Reinfection
62	MEGA625D28_AL_MOZTES2019	222	234		123	137		174	177	180	183		153	156	159			156	162	165	177	183	72	78		163	172	175	184	187	199
63	MEGA627D0_AL_MOZTES2019	226	250		139			165	171				123	150				165	168				81			175	178	187				0	Reinfection
64	MEGA627D21_AL_MOZTES2019	234			123			162					177					189					81			163
65	MEGA630D0_AL_MOZTES2019	214	228	246	125	137		174	177				150	159				174					78	81		163	175					0.061828	Reinfection
66	MEGA630D28_AL_MOZTES2019	242			123			171					171					165					81			163	175
67	MEGA633D0_AL_MOZTES2019	220			147			168					153					162					72			175						0	Reinfection
68	MEGA633D14_AL_MOZTES2019	222			163			156					105					162					81			178
69	MEGA636D0_AL_MOZTES2019	222			125	137		159					153					159	165	186	201		78	81		160	163	172				0	Reinfection
70	MEGA636D28_AL_MOZTES2019	224			137	145		168					168					162	174				81	84		160	181
71	MEGA641D0_AL_MOZTES2019	222			125			180					171	174				162					78			169						0.268817	Reinfection
72	MEGA641D21_AL_MOZTES2019	222			125	137		168	171				141	156				165	168	180			78	81		160	163	175
73	MEGA646D0_AL_MOZTES2019	220	224		121			165	177				156	159				168	180				81			163	175					0.0322581	Reinfection
74	MEGA646D28_AL_MOZTES2019	234			137			168	177				159					168					81			124	166
75	MEGA647D0_AL_MOZTES2019	236	252		137			177	189				132	165				165	174				72	81		175	235					0	Reinfection
76	MEGA647D21_AL_MOZTES2019	208			123			168	171				141	153				159	171				78	81		175
77	MEGA648D0_AL_MOZTES2019	218	232		123	145	171	162	165	177			162	171	177			159	165	171	174		72			160	172	175				0.864247	Recrudescence
78	MEGA648D28_AL_MOZTES2019	218	232		139			171					138	144	159			159	165	171	174		81	90		172	175	178
79	MEGA657D0_AL_MOZTES2019	236			143			168	177				141					168	171				72	78	90	160	172					0	Reinfection
80	MEGA657D21_AL_MOZTES2019	242			135			174					177					165					81			175
81	MEGA658D0_AL_MOZTES2019	236			143			174					141					171					78			160						0	Reinfection
82	MEGA658D21_AL_MOZTES2019	220	244		123	139		171					165					174	192				81	84		172
83	MEGA659D0_AL_MOZTES2019	222	232	258	141	167		159	165	168			129	138	156			177	180	186			78	81		160	163	166				0.944892	Recrudescence
84	MEGA659D21_AL_MOZTES2019	230			145	173		168	174				129					177	180				78	81		163	166
85	MEGA660D0_AL_MOZTES2019	256			143			168	174				159					156	165				81	90		163						0	Reinfection
86	MEGA660D14_AL_MOZTES2019	244			137			174					165					192					81			172
87	MEGA667D0_AL_MOZTES2019	234			137			162	180				144	150				162					72			163	187					0.077957	Reinfection
88	MEGA667D14_AL_MOZTES2019	212	234	264	127	139		168	198				159	174				162	165	189			78	81		163	175
89	MEGA672D0_AL_MOZTES2019	220			143			159					165					165					81			163						0	Reinfection
90	MEGA672D21_AL_MOZTES2019	244	250		149			177					153					N/A					81			196
91	MEGA674D0_AL_MOZTES2019	236			123	143		168	174				141					171					78			160	184					0	Reinfection
92	MEGA674D28_AL_MOZTES2019	242			141			N/A					153					177	192				81			163	175
93	MEGA681D0_AL_MOZTES2019	222	238		123	137		168	198				153	162				162					72	81		160						0.00134409	Reinfection
94	MEGA681D7_AL_MOZTES2019	246			125			168					156	159				177	180				72	90		160	178
95	MEGA686D0_AL_MOZTES2019	222	254		145	163		162	195				171	174				186					81			163	184					0	Reinfection
96	MEGA686D21_AL_MOZTES2019	222	258		137			168					156	159				189					78			160
97	MEGA744D0_ASAQ_MOZTES2019	254			123			165	168				156					168	183				81			175	199					Undetermined	Undetermined
98	MEGA744D14_ASAQ_MOZTES2019	N/A			N/A			N/A					N/A					N/A					N/A			N/A
	Paired Samples (D0+DF) from Moatize
99	MEZE831D0_AL_MOZTES2019	222			149			153					135					162					81			160	169					0	Reinfection
100	MEZE831D21_AL_MOZTES2019	230	256		123	133		165	171				162	177				159	186				72	78		163
101	MEZE842D0_AL_MOZTES2019	218			147			180					156					186					81			208						0	Reinfection
102	MEZE842D21_AL_MOZTES2019	N/A			107	145		N/A					N/A					168					N/A			124	199
	Day zero samples from Mopeia
103	MEIA410D0_AL_MOZTES2019	222	248		139	143	153	174	192				141	147	171			168	174	180	195		72			175	208
104	MEIA411D0_AL_MOZTES2019	232	236		145			168	171				168	171				162	189				72			157	184
105	MEIA429D0_AL_MOZTES2019	250			147			174					156					168					81			175
106	MEIA441D0_AL_MOZTES2019	228			137			138					156					159					81			163
107	MEIA463D0_AL_MOZTES2019	222	238		141			159	168	171	174		141	165				171	177	195	198		81	84		163	175	184
108	MEIA464D0_AL_MOZTES2019	234			123	173		162	168				150					162	168				78	81		154	163
109	MEIA475D0_AL_MOZTES2019	224			137			159	171				156					177					81			160	172
110	MEIA507D0_ASAQ_MOZTES2019	222			123			162	171				156	165				162	168				78	81		169	178
111	MEIA514D0_ASAQ_MOZTES2019	272			123			N/A					162					159					81			172
112	MEIA518D0_ASAQ_MOZTES2019	220	252		155			171	186				141	171				159	168				81			166	172	175
113	MEIA520D0_ASAQ_MOZTES2019	224			135			165					162					153	159				81			160
114	MEIA552D0_ASAQ_MOZTES2019	226			143			162					156					159					81			166
115	MEIA553D0_ASAQ_MOZTES2019	234			161			162					156					192					90			163	175
116	MEIA581D0_ASAQ_MOZTES2019	256			131			177					159					174					72			175
117	MEIA584D0_ASAQ_MOZTES2019	222			123			186					141					144					81			154	163
118	MEIA585D0_ASAQ_MOZTES2019	236			125	145		177	180				156					156	177				81			175
	Day zero samples from Montepuez
119	MEMP03D0_AL_MOZTES2019	226			137			177					159					165					81			151	160
120	MEMP04D0_AL_MOZTES2019	250	256		123			168	183				144	162				168	177				72	78		175	178
121	MEMP10D0_AL_MOZTES2019	240			155			192					162					159					78			166
122	MEMP23D0_AL_MOZTES2019	250			123			180					156					192					78			184
123	MEMP37D0_AL_MOZTES2019	232			123			168					159					174					72			160
124	MEMP52D0_AL_MOZTES2019	220			123			171					153					159					81			151	163
125	MEMP68D0_AL_MOZTES2019	228			137			165	168	171	174		153	156	159	165		159	162	165	171		81			151	160	166	175
126	MEMP85D0_AL_MOZTES2019	N/A			139			183					174					159					81			154	166
127	MEMP108D0_ASAQ_MOZTES2019	230			147			165					156					183					78			232
128	MEMP110D0_ASAQ_MOZTES2019	222			137			171	207				153	180				159	165	168			72	81		139	148	163
129	MEMP126D0_ASAQ_MOZTES2019	256			153			162					159					159	168	171			81			163	172	175
130	MEMP137D0_ASAQ_MOZTES2019	230			153			132					159					168					78			145	157
131	MEMP141D0_ASAQ_MOZTES2019	226	234		135			159	171	192			153	156	168			159	168	183			78			160	163	175	181
132	MEMP147D0_ASAQ_MOZTES2019	220	230		129			159	162				168					162	171				81			175	184
133	MEMP154D0_ASAQ_MOZTES2019	222			141			162	177				153	165				171	192				81			160	184
134	MEMP167D0_ASAQ_MOZTES2019	248	254		139			168	177				156	186				168	186				81			172	184
135	MEMP179D0_ASAQ_MOZTES2019	216			125	131		132	168	177			144	156				159	162	189			81			148	172	175
	Day zero samples from Massinga
136	MEGA618D0_AL_MOZTES2019	222			139	155		156					147					141	162				81			175	199
137	MEGA619D0_AL_MOZTES2019	238			139			177					138					168					84			163
138	MEGA622D0_AL_MOZTES2019	222			123	155		168					171	174				162	186				81			160	163
139	MEGA632D0_AL_MOZTES2019	222			137			168					165					177					78			169
140	MEGA637D0_AL_MOZTES2019	220			139	147		135	168	174			144	174				162	177				72	78		160	175	184
141	MEGA645D0_AL_MOZTES2019	238			123			168	171				156	159				159	162				72	81		163	175
142	MEGA712D0_ASAQ_MOZTES2019	240			139			165					153					177					81			154	163
143	MEGA713D0_ASAQ_MOZTES2019	230	238		123			165					159	180				162	168	171			78			160	175
144	MEGA714D0_ASAQ_MOZTES2019	226			123	139		165	168				141	144				165	168				81			166	175
145	MEGA720D0_ASAQ_MOZTES2019	222			129			168					174					189					81			175
146	MEGA722D0_ASAQ_MOZTES2019	220			123			162	165				138					174	180				81			175	184
147	MEGA723D0_ASAQ_MOZTES2019	250			139			174					123					168					81			175
148	MEGA726D0_ASAQ_MOZTES2019	228			137			162					174					168					81			172	184
149	MEGA728D0_ASAQ_MOZTES2019	230	242		123	139		165	174				153	156	180			168	171				72	81	90	175	178	187
150	MEGA745D0_ASAQ_MOZTES2019	258			139			171					168					168					78			160	172
	Day zero samples from Moatize
151	MEZE805D0_AL_MOZTES2019	256			137	143		138	162				159	177				162	177				81			163	175
152	MEZE806D0_AL_MOZTES2019	222	226	246	139			132	177				165					165	174				78	90		172	175
153	MEZE811D0_AL_MOZTES2019	238			135			177					162					189					81			166	175
154	MEZE850D0_AL_MOZTES2019	232			123			168					165					165					81			172
155	MEZE852D0_AL_MOZTES2019	212			147			174					156					186					72			160
156	MEZE865D0_AL_MOZTES2019	234			141			159	177				159	162	174			159	165	192	195		78	81		160	175
157	MEZE867D0_AL_MOZTES2019	220			123			129	189				141					183					81			163
158	MEZE869D0_AL_MOZTES2019	N/A			147			168					159					183					78			163	175
159	MEZE873D0_AL_MOZTES2019	230	256		125	147		171	180				144					147	165	177			84			151	160	172
160	MEZE887D0_AL_MOZTES2019	218			125	151		171					156					162					81			163	175
	NOTE:
	N/A: No- amplification.
	Nomenclature: MEIA415D28_AL_MOZTES2019
	MEIA= Site (Mopeia)
	415= Sample ID
	D0/DF= Day zero or Day of failure
	AL= Drug arm
	MOZ= Initials letter of the country name (Mozambique)
